# Supplementary material for: Early Initiation of ARV During Pregnancy to Move towards Virtual Elimination of Mother-to-Child-Transmission of HIV-1 in Yunnan, China
Source: PLoS One. 2015 Sep 25;10(9):e0138104. doi: 10.1371/journal.pone.0138104 (PMC4583380; doi:10.1371/journal.pone.0138104)
Supplement: S2 File — (XLSX) [file pone.0138104.s002.xlsx]

## Sheet: PMTCT codebook
Codebook for China PMTCT study dataset, Yunnan, 2011- 2014
Womenid: women'd id number
numid: women series number
Region: location of reporting hospital
	Frequency	Percent	Cumulative	Cumulative
			Frequency	Percent
Changyuanxian	89	5.7	89	5.7
Dalishi	62	3.97	151	9.67
Fulinxian	1	0.06	152	9.73
Gejiushi	105	6.72	257	16.45
Genmaxian	62	3.97	319	20.42
Hongtaqu	53	3.39	372	23.82
Jianshuixian	64	4.1	436	27.91
Jinghongshi	37	2.37	473	30.28
Kaiyuanshi	54	3.46	527	33.74
Laguzuzizhixian	62	3.97	589	37.71
Lianghexian	24	1.54	613	39.24
Lingxiangqu	73	4.67	686	43.92
Longchuanxian	57	3.65	743	47.57
Longlingxian	41	2.62	784	50.19
Longyangqu	40	2.56	824	52.75
Luxishi	118	7.55	942	60.31
Malipoxian	1	0.06	943	60.37
Menghaixian	11	0.7	954	61.08
Menglaxian	8	0.51	962	61.59
Mengzixian	103	6.59	1065	68.18
Milexian	51	3.27	1116	71.45
Qiubeixian	2	0.13	1118	71.57
Ruilishi	97	6.21	1215	77.78
Shuangjiangxian	27	1.73	1242	79.51
Tengchongxian	80	5.12	1322	84.64
Wenshanxian	74	4.74	1396	89.37
Xiangyunxian	15	0.96	1411	90.33
Xichouxian	3	0.19	1414	90.52
Yanshanxian	36	2.3	1450	92.83
Yingjiangxian	108	6.91	1558	99.74
Zhengkangxian	2	0.13	1560	99.87
yunxian	2	0.13	1562	100
age: woman age at enrollment: range 15--45 years old
han: Ethnicity
	Frequency	Percent	Cumulative	Cumulative
			Frequency	Percent
0 = minorities	807	51.66	807	51.66
1 = Han	755	48.34	1562	100
Edu: woman's education level
	Frequency	Percent	Cumulative	Cumulative
			Frequency	Percent
0 = illiteracy	190	12.18	190	12.18
1 = primary school	556	35.64	746	47.82
2 = Junior high school	645	41.35	1391	89.17
3 = senior high school	131	8.4	1522	97.56
4 = college	38	2.44	1560	100
Frequency Missing = 2
Occupation: woman's occupation
	Frequency	Percent	Cumulative	Cumulative
			Frequency	Percent
0 = housework or not employed	217	13.9	217	13.9
1 = peasants / farmer	1152	73.8	1369	87.7
2 = migrant workers	51	3.27	1420	90.97
3 = service	42	2.69	1462	93.66
4 = workers	15	0.96	1477	94.62
5 = student	17	1.09	1494	95.71
6 = food service	3	0.19	1497	95.9
7 = cadres	4	0.26	1501	96.16
8 = medical personnel	10	0.64	1511	96.8
9 = teacher	8	0.51	1519	97.31
10 = other	22	1.41	1541	98.72
12 = unknown	15	0.96	1556	99.68
13 = merchants	3	0.19	1559	99.87
14 = retiree	1	0.06	1560	99.94
15 = herdsman	1	0.06	1561	100
Frequency Missing = 1
marriage: marriage status
	Frequency	Percent	Cumulative	Cumulative
			Frequency	Percent
1 = married, first time	1155	73.94	1155	73.94
2 = married, second	338	21.64	1493	95.58
3 = living with a partner	22	1.41	1515	96.99
4 = not married	39	2.5	1554	99.49
5 = divorced	4	0.26	1558	99.74
6 = widowed	4	0.26	1562	100
numpreg: total number of pregnancies before enrolled, range 0 -- 9
numbirths: total number of births given to before enrolled, range 0 - 9
huji: Household registration (hukou)
	Frequency	Percent	Cumulative	Cumulative
			Frequency	Percent
1 = other county of the same prefecture	168	10.76	168	10.76
2 = this county	1318	84.38	1486	95.13
3 =other prefecture of Yunnan	34	2.18	1520	97.31
4 = other province	24	1.54	1544	98.85
5 = foreign country	18	1.15	1562	100
timepmtct: When started PMTCT this time
	Frequency	Percent	Cumulative	Cumulative
			Frequency	Percent
2 = pre-pregnant	36	2.3	36	2.3
3 = during pregnancy	1236	79.13	1272	81.43
4 = during delivery	267	17.09	1539	98.53
5 = post-natal	23	1.47	1562	100
hivtest: Husband tested for HIV
	Frequency	Percent	Cumulative	Cumulative
			Frequency	Percent
1 = Yes	1241	80.38	1241	80.38
2 = no	240	15.54	1481	95.92
3 = do not know	63	4.08	1544	100
Frequency Missing = 18
hivtestrlst: HIV test result of husband
	Frequency	Percent	Cumulative	Cumulative
			Frequency	Percent
1 = positive	533	42.95	533	42.95
2 = negative	686	55.28	1219	98.23
3 = do not know	22	1.77	1241	100
Frequency Missing = 321
delivweeks: gestational weeks when delivered, range 28 - 42
delivplce: where baby delivery took place
	Frequency	Percent	Cumulative	Cumulative
			Frequency	Percent
1 = Municipal hispital	298	19.08	298	19.08
2 = County hospital	1170	74.9	1468	93.98
3 = Township hospital	81	5.19	1549	99.17
4 = home	8	0.51	1557	99.68
5 = other	3	0.19	1560	99.87
6 = not known	2	0.13	1562	100
delivmode: how baby was delivered
	Frequency	Percent	Cumulative	Cumulative
			Frequency	Percent
1 = Emergency cesarean section	257	16.45	257	16.45
2 = Elective cesarean section	435	27.85	692	44.3
3 = Vaginal birth	870	55.7	1562	100
Frequency Missing = 1
Births: how many babies were born
	Frequency	Percent	Cumulative	Cumulative
			Frequency	Percent
1 = 1 baby	1534	98.21	1534	98.21
2 = twin	28	1.79	1562	100
arvstart: when women started ARV
	Frequency	Percent	Cumulative	Cumulative
			Frequency	Percent
1 = pre-natal	1251	80.09	1251	80.09
2 = during delivery	248	15.88	1499	95.97
8 = post - natal, or no	63	4.03	1562	100
arvstartwks: what gestational week when women started ARV
	Frequency	Percent	Cumulative	Cumulative
			Frequency	Percent
0	88	7.03	88	7.03
1	41	3.28	129	10.31
2	1	0.08	130	10.39
4	9	0.72	139	11.11
5	5	0.4	144	11.51
6	6	0.48	150	11.99
7	10	0.8	160	12.79
8	6	0.48	166	13.27
9	6	0.48	172	13.75
10	3	0.24	175	13.99
11	3	0.24	178	14.23
12	30	2.4	208	16.63
13	17	1.36	225	17.99
14	116	9.27	341	27.26
15	76	6.08	417	33.33
16	61	4.88	478	38.21
17	29	2.32	507	40.53
18	34	2.72	541	43.25
19	26	2.08	567	45.32
20	52	4.16	619	49.48
21	27	2.16	646	51.64
22	31	2.48	677	54.12
23	28	2.24	705	56.35
24	33	2.64	738	58.99
25	28	2.24	766	61.23
26	32	2.56	798	63.79
27	26	2.08	824	65.87
28	162	12.95	986	78.82
29	26	2.08	1012	80.9
30	33	2.64	1045	83.53
31	22	1.76	1067	85.29
32	33	2.64	1100	87.93
33	10	0.8	1110	88.73
34	19	1.52	1129	90.25
35	26	2.08	1155	92.33
36	49	3.92	1204	96.24
37	18	1.44	1222	97.68
38	12	0.96	1234	98.64
39	14	1.12	1248	99.76
40	2	0.16	1250	99.92
41	1	0.08	1251	100
Frequency Missing = 311
arvmets: What ARV woman took during pregnancy
arvmeds	Frequency	Percent	Cumulative	Cumulative
			Frequency	Percent
3TC	2	0.16	2	0.16
3TC,AZT	3	0.24	5	0.4
3TC,AZT,TDF	2	0.16	7	0.56
3TC,TDF	1	0.08	8	0.64
APV, 3TC,AZT	1	0.08	9	0.72
AZT	198	15.83	207	16.55
EFV, 3TC	1	0.08	208	16.63
EFV, 3TC,AZT	292	23.34	500	39.97
EFV, 3TC,TDF	3	0.24	503	40.21
EFV, NVP,AZT	1	0.08	504	40.29
EFV, d4T, 3TC	5	0.4	509	40.69
EFV, d4T, 3TC,AZT	2	0.16	511	40.85
ENF, 3TC,AZT	2	0.16	513	41.01
LPV/RTV, 3TC	3	0.24	516	41.25
LPV/RTV, 3TC,AZT	298	23.82	814	65.07
LPV/RTV, 3TC,TDF	17	1.36	831	66.43
LPV/RTV, EFV, d4T	1	0.08	832	66.51
LPV/RTV, NVP, 3TC,AZT	1	0.08	833	66.59
LPV/RTV, NVP,AZT	3	0.24	836	66.83
LPV/RTV, TNF, 3TC	1	0.08	837	66.91
LPV/RTV, TNF,AZT	1	0.08	838	66.99
LPV/RTV, d4T, 3TC	4	0.32	842	67.31
NFV, 3TC,AZT	2	0.16	844	67.47
NVP	1	0.08	845	67.55
NVP, 3TC,AZT	371	29.66	1216	97.2
NVP,AZT	2	0.16	1218	97.36
RTV, 3TC,AZT	1	0.08	1219	97.44
TNF, EFV, 3TC	1	0.08	1220	97.52
TNF, NVP, 3TC	1	0.08	1221	97.6
d4T, 3TC,AZT	3	0.24	1224	97.84
d4T, NVP, 3TC	26	2.08	1250	99.92
d4T, NVP, 3TC,AZT	1	0.08	1251	100
Frequency Missing = 311
arvmedsdeliv: what ARV used during delivery
	Frequency	Percent	Cumulative	Cumulative
			Frequency	Percent
3TC	1	0.07	1	0.07
3TC,AZT	6	0.4	7	0.47
3TC,AZT,TDF	2	0.13	9	0.61
3TC,TDF	2	0.13	11	0.74
AZT	3	0.2	14	0.94
EFV, 3TC	1	0.07	15	1.01
EFV, 3TC,AZT	284	19.14	299	20.15
EFV, 3TC,TDF	3	0.2	302	20.35
EFV, NVP, 3TC,AZT	3	0.2	305	20.55
EFV, NVP,AZT	2	0.13	307	20.69
EFV, d4T, 3TC	9	0.61	316	21.29
EFV,AZT	1	0.07	317	21.36
ENF, 3TC,AZT	1	0.07	318	21.43
LPV/RTV, 3TC	3	0.2	321	21.63
LPV/RTV, 3TC,AZT	302	20.35	623	41.98
LPV/RTV, 3TC,TDF	17	1.15	640	43.13
LPV/RTV, EFV, d4T	1	0.07	641	43.19
LPV/RTV, NVP, 3TC,AZT	2	0.13	643	43.33
LPV/RTV, NVP,AZT	1	0.07	644	43.4
LPV/RTV, SQV, 3TC,AZT	1	0.07	645	43.46
LPV/RTV, TNF, 3TC	1	0.07	646	43.53
LPV/RTV, TNF,AZT	1	0.07	647	43.6
LPV/RTV, d4T, 3TC	4	0.27	651	43.87
NFV, 3TC,AZT	1	0.07	652	43.94
NVP	39	2.63	691	46.56
NVP, 3TC	1	0.07	692	46.63
NVP, 3TC,AZT	750	50.54	1442	97.17
NVP,AZT	9	0.61	1451	97.78
TNF, EFV, 3TC	2	0.13	1453	97.91
TNF, NVP, 3TC	1	0.07	1454	97.98
d4T, 3TC,AZT	4	0.27	1458	98.25
d4T, NVP, 3TC	26	1.75	1484	100
Frequency Missing = 78
arvmedspost: What ARV used after delivery
	Frequency	Percent	Cumulative	Cumulative
			Frequency	Percent
3TC	1	0.07	1	0.07
3TC,AZT	377	26.46	378	26.53
3TC,AZT,TDF	2	0.14	380	26.67
3TC,TDF	1	0.07	381	26.74
AZT	23	1.61	404	28.35
EFV, 3TC	1	0.07	405	28.42
EFV, 3TC,AZT	266	18.67	671	47.09
EFV, 3TC,TDF	3	0.21	674	47.3
EFV, NVP,AZT	2	0.14	676	47.44
EFV, d4T, 3TC	8	0.56	684	48
ENF, 3TC,AZT	2	0.14	686	48.14
LPV/RTV, 3TC	3	0.21	689	48.35
LPV/RTV, 3TC,AZT	274	19.23	963	67.58
LPV/RTV, 3TC,TDF	18	1.26	981	68.84
LPV/RTV, EFV, d4T	1	0.07	982	68.91
LPV/RTV, NVP,AZT	2	0.14	984	69.05
LPV/RTV, TNF, 3TC	1	0.07	985	69.12
LPV/RTV, TNF,AZT	1	0.07	986	69.19
LPV/RTV, d4T, 3TC	4	0.28	990	69.47
NVP	1	0.07	991	69.54
NVP, 3TC,AZT	384	26.95	1375	96.49
NVP,AZT	15	1.05	1390	97.54
RTV, 3TC,AZT	1	0.07	1391	97.61
TNF, EFV, 3TC	2	0.14	1393	97.75
TNF, NVP, 3TC	1	0.07	1394	97.82
d4T, 3TC,AZT	4	0.28	1398	98.11
d4T, NVP, 3TC	27	1.89	1425	100
Frequency Missing = 137
babysex: baby sex
	Frequency	Percent	Cumulative	Cumulative
			Frequency	Percent
1 = male	796	51.19	796	51.19
2 = female	759	48.81	1555	100
Frequency Missing = 7
ailve: Is baby alive at this visit (before 1st month)
	Frequency	Percent	Cumulative	Cumulative
			Frequency	Percent
1 = yes	1537	98.4	1537	98.4
2 = no	25	1.6	1562	100
death: reason for baby death (before 1st month visit)
	Frequency	Percent	Cumulative	Cumulative
			Frequency	Percent
Jaundice	1	5.88	1	5.88
bleeding lung	1	5.88	2	11.76
dead at home.	1	5.88	3	17.65
neonatal asphyxia, aspiration syndrome	1	5.88	4	23.53
neonatal pneumonia	1	5.88	5	29.41
placenta previa bleeding, fetal death	1	5.88	6	35.29
pre-mature birth	1	5.88	7	41.18
pre-mature birth, low birth weight	2	11.76	9	52.94
premature birth, low birth weight	1	5.88	10	58.82
premature delivery	1	5.88	11	64.71
severe neonatal asphyxia	1	5.88	12	70.59
stillbirth	3	17.65	15	88.24
under cobweb hemorrhage, hypoxic-ischemic encephalopathy	1	5.88	16	94.12
unknown	1	5.88	17	100
Frequency Missing = 1545
babyarv: Baby started ARV
	Frequency	Percent	Cumulative	Cumulative
			Frequency	Percent
1 = yes	1537	98.84	1537	98.84
2 = no	18	1.16	1555	100
Frequency Missing = 7
babyarvmeds: what ARV baby was on
	Frequency	Percent	Cumulative	Cumulative
			Frequency	Percent
AZT	442	28.78	442	28.78
AZT, NVP	657	42.77	1099	71.55
NVP	317	20.64	1416	92.19
others	120	7.81	1536	100
Frequency Missing = 26
dead: baby is dead by end of study (not include stillbirth)
	Frequency	Percent	Cumulative	Cumulative
			Frequency	Percent
0 = no	1499	96.52	1499	96.52
1 = yes	54	3.48	1553	100
Frequency Missing = 9
babydod: date of baby died
waytest: baby HIV test methods
	Frequency	Percent	Cumulative	Cumulative
			Frequency	Percent
1 = EID only	358	24.79	358	24.79
2 = EID & antibody	337	23.34	695	48.13
3 = antibody only	749	51.87	1444	100
Frequency Missing = 118
pmtct: Whether baby infected HIV
	Frequency	Percent	Cumulative	Cumulative
			Frequency	Percent
0 = no	1423	98	1423	98
1 = yes	29	2	1452	100
Frequency Missing = 110
city: recoded city
	Frequency	Percent	Cumulative	Cumulative
			Frequency	Percent
Baoshan	161	10.31	161	10.31
Dali	77	4.93	238	15.24
Dehong	406	25.99	644	41.23
Honghe	377	24.14	1021	65.36
Lincang	253	16.2	1274	81.56
Simao	62	3.97	1336	85.53
Wenshan	117	7.49	1453	93.02
Xishuangbanna	56	3.59	1509	96.61
Yuxi	53	3.39	1562	100
trimester: which trimester women started ARV
	Frequency	Percent	Cumulative	Cumulative
			Frequency	Percent
0 = no ARV	63	4.03	63	4.03
1 = 1st trimester	341	21.83	404	25.86
2 = 2nd trimester	645	41.29	1049	67.16
3 = 3rd trimester	265	16.97	1314	84.12
4 = labor & delivery	248	15.88	1562	100
pcp: had PCP
	Frequency	Percent	Cumulative	Cumulative
			Frequency	Percent
0 = no	1406	90.01	1406	90.01
1 = yes	156	9.99	1562	100
everhivtest: Ever tested for HIV
	Frequency	Percent	Cumulative	Cumulative
			Frequency	Percent
0 = no	110	7.04	110	7.04
1 = yes	1452	92.96	1562	100
EID: baby HIV test method by end of study: EID
EID	Frequency	Percent	Cumulative	Cumulative
			Frequency	Percent
0 =no	757	52.13	757	52.13
1 = yes	695	47.87	1452	100
Frequency Missing = 110
antibody: HIV test method: antibody test
	Frequency	Percent	Cumulative	Cumulative
			Frequency	Percent
0 = no	366	25.21	366	25.21
1 = yes	1086	74.79	1452	100
Frequency Missing = 110
breastfeed: baby was breastfed(or mixed)
	Frequency	Percent	Cumulative	Cumulative
			Frequency	Percent
0 = no	1527	97.76	1527	97.76
1 = yes	35	2.24	1562	100
memb: fetal mem early rupture
	Frequency	Percent	Cumulative	Cumulative
			Frequency	Percent
0 = no	1526	97.7	1526	97.7
1 = yes	36	2.3	1562	100
anemia: anemia during pregnancy
	Frequency	Percent	Cumulative	Cumulative
			Frequency	Percent
0 = no	1520	97.31	1520	97.31
1 = yes	42	2.69	1562	100
deathcause: cause for baby death
	Frequency	Percent	Cumulative	Cumulative
			Frequency	Percent
EB/LBW	3	13.04	3	13.04
blood disease	1	4.35	4	17.39
diarrehea	5	21.74	9	39.13
pnumonia	3	13.04	12	52.17
stillborn	9	39.13	21	91.3
suffocate	1	4.35	22	95.65
unknown, home	1	4.35	23	100
Frequency Missing = 1539
year: calendar year of enrollment
survlife: days alive until last visit
